# Supplementary material for: First description of the male of Psechrusjinggangensis Wang & Yin, 2001 from China
Source: Zookeys. 2021 Aug 13;1056:1–15. doi: 10.3897/zookeys.1056.68504 (PMC8379144; doi:10.3897/zookeys.1056.68504)
Supplement: XML Treatment for Psechrus jinggangensis [file zookeys.1056.68504-treatment1.xml]

<!DOCTYPE tp:taxon-treatment
  PUBLIC "-//TaxonX//DTD Taxonomic Treatment Publishing DTD v0 20100105//EN" "tax-treatment-NSO.dtd">
<tp:taxon-treatment xmlns:tp="http://www.plazi.org/taxpub"><tp:treatment-meta><kwd-group><label>Taxon classification</label><kwd><named-content xmlns:xlink="http://www.w3.org/1999/xlink" content-type="kingdom">Animalia</named-content></kwd><kwd><named-content xmlns:xlink="http://www.w3.org/1999/xlink" content-type="order">Araneae</named-content></kwd><kwd><named-content xmlns:xlink="http://www.w3.org/1999/xlink" content-type="family">Psechridae</named-content></kwd></kwd-group><mixed-citation publication-type="journal"><person-group><name><surname>Zhao</surname><given-names>Dan-chen</given-names></name><name><surname>Fei</surname><given-names>Ming-hui</given-names></name><name><surname>Zeng</surname><given-names>Xin</given-names></name><name><surname>Ying</surname><given-names>Yuan-hao</given-names></name><name><surname>Xiao</surname><given-names>Yong-hong</given-names></name><name><surname>Liu</surname><given-names>Ke-Ke</given-names></name></person-group><article-title>First description of the male of <italic><tp:taxon-name><tp:taxon-name-part taxon-name-part-type="genus" reg="Psechrus">Psechrus</tp:taxon-name-part><tp:taxon-name-part taxon-name-part-type="species" reg="jinggangensis">jinggangensis</tp:taxon-name-part></tp:taxon-name></italic> Wang &amp; Yin, 2001 from China</article-title><source>Zookeys</source><day>13</day><month>8</month><year>2021</year><volume>1056</volume><fpage>1</fpage><lpage>15</lpage><pub-id pub-id-type="doi">10.3897/zookeys.1056.68504</pub-id></mixed-citation></tp:treatment-meta><tp:nomenclature><tp:taxon-name>
                <object-id xmlns:xlink="http://www.w3.org/1999/xlink" content-type="arpha" xlink:type="simple">9583BD50-C56B-533A-BC95-B82A8B6E1BF3</object-id>
                <tp:taxon-name-part taxon-name-part-type="genus" reg="Psechrus">Psechrus</tp:taxon-name-part>
                <tp:taxon-name-part taxon-name-part-type="species" reg="jinggangensis">jinggangensis</tp:taxon-name-part>
              </tp:taxon-name><tp:taxon-authority>Wang &amp; Yin, 2001</tp:taxon-authority><xref ref-type="fig" rid="F1">Figures 1</xref><xref ref-type="fig" rid="F2">, 2</xref><xref ref-type="fig" rid="F3">, 3</xref><xref ref-type="fig" rid="F4">, 4</xref><xref ref-type="fig" rid="F5">, 5</xref><xref ref-type="fig" rid="F6">, 6</xref><xref ref-type="fig" rid="F7">, 7</xref><xref ref-type="fig" rid="F8">, 8</xref><xref ref-type="fig" rid="F9">, 9</xref><tp:nomenclature-citation-list><tp:nomenclature-citation><tp:taxon-name>
                    <tp:taxon-name-part taxon-name-part-type="genus" reg="Psechrus">Psechrus</tp:taxon-name-part>
                    <tp:taxon-name-part taxon-name-part-type="species" reg="jinggangensis">jinggangensis</tp:taxon-name-part>
                  </tp:taxon-name><comment>Wang &amp; Yin, 2001: 334, figs 11, 12; <xref ref-type="bibr" rid="B1">Bayer 2012</xref>: 112, fig. 61a, b.</comment></tp:nomenclature-citation></tp:nomenclature-citation-list></tp:nomenclature><tp:treatment-sec sec-type="material" id="SECID0ECPAC"><title>Material examined.</title><p>China – Jiangxi Province • 1 ♂ (Pse-16), Ji’an City, Jinggangshan County Level City, Ciping Town, Dajing Village, Jinggang Mountain National Nature Reserve, <named-content xmlns:xlink="http://www.w3.org/1999/xlink" content-type="dwc:verbatimCoordinates" xlink:type="simple"><named-content content-type="geo-json" specific-use="{&#34;type&#34;:&#34;Point&#34;,&#34;coordinates&#34;:[114.122244,26.556028]}" id="NCID0ELPAC" xlink:type="simple">26°33'21.70"N, 114°07'20.08"E</named-content></named-content>, 906 m, 3 Aug. 2020, Ke-ke Liu et al. leg.; 1 pre-subadult female (Pse-17), with same data as previous; 1 pre-subadult female (Pse-1), Shiliao Cave, same locality, 3 Aug. 2019, Ke-ke Liu et al. leg.; 1 ♀ (Pse-2), with same data as previous; 1 pre-subadult female (Pse-4), with same data as previous; 1 pre-subadult female (Pse-9), with same data as previous; 1 ♂ (Pse-12), same locality, 1 Nov. 2019, Zhi-wu Chen and Dan-chen Zhao leg.; 1 pre-subadult female (Pse-14), same locality, 22 Jul.2020, Ke-ke Liu et al. leg.; 1 pre-subadult female (Pse-18), same locality, 4 Jul. 2020, Ke-ke Liu et al. leg.; 1 ♀ (Pse-22), same locality, Xiaojing Village, Longtan Scenic Spot, <named-content xmlns:xlink="http://www.w3.org/1999/xlink" content-type="dwc:verbatimCoordinates" xlink:type="simple"><named-content content-type="geo-json" specific-use="{&#34;type&#34;:&#34;Point&#34;,&#34;coordinates&#34;:[114.134000,26.584000]}" id="NCID0ETPAC" xlink:type="simple">26°35'02.40"N, 114°08'02.4"E</named-content></named-content>, 945 m, 31 May 2014, Ke-ke Liu et al. leg.; 1 ♀ (Pse-34), with same data as previous; 1 ♀ (Pse-23), same locality, <named-content xmlns:xlink="http://www.w3.org/1999/xlink" content-type="dwc:verbatimCoordinates" xlink:type="simple"><named-content content-type="geo-json" specific-use="{&#34;type&#34;:&#34;Point&#34;,&#34;coordinates&#34;:[114.135000,26.585000]}" id="NCID0E2PAC" xlink:type="simple">26°35'06.0"N, 114°08'06.0"E</named-content></named-content>, 989 m, 1 Jun. 2014; 1 ♀ (Pse-35), with same data as previous; 1 ♀ (Pse-38), with same data as previous; 1 ♀ (Pse-40), with same data as previous; 1 ♀ (Pse-41), with same data as previous; 1 ♀ (Pse-32), same locality, <named-content xmlns:xlink="http://www.w3.org/1999/xlink" content-type="dwc:verbatimCoordinates" xlink:type="simple"><named-content content-type="geo-json" specific-use="{&#34;type&#34;:&#34;Point&#34;,&#34;coordinates&#34;:[114.137000,26.592000]}" id="NCID0EEAAE" xlink:type="simple">26°35'31.20"N, 114°08'13.2"E</named-content></named-content>, 934 m, 2 Aug. 2014, Ke-ke Liu et al. leg.; 1 ♀ (Pse-39), with same data as previous; 1 ♀ (Pse-36), same locality, Huangyangjie Scenic Spot, <named-content xmlns:xlink="http://www.w3.org/1999/xlink" content-type="dwc:verbatimCoordinates" xlink:type="simple"><named-content content-type="geo-json" specific-use="{&#34;type&#34;:&#34;Point&#34;,&#34;coordinates&#34;:[114.084000,26.637000]}" id="NCID0EMAAE" xlink:type="simple">26°38'13.2"N, 114°05'02.4"E</named-content></named-content>, 898 m, 3 Aug. 2014, Ke-ke Liu et al. leg.; 1 ♂, 1 pre-subadult female (Pse-25), same locality, Jingzhu Mountain, <named-content xmlns:xlink="http://www.w3.org/1999/xlink" content-type="dwc:verbatimCoordinates" xlink:type="simple"><named-content content-type="geo-json" specific-use="{&#34;type&#34;:&#34;Point&#34;,&#34;coordinates&#34;:[114.079000,26.496000]}" id="NCID0EUAAE" xlink:type="simple">26°29'45.60"N, 114°04'44.4"E</named-content></named-content>, 1146 m, 20 Dec. 2015, Ke-ke Liu et al. leg.; 1 pre-subadult female (Pse-46), with same data as previous; 1 ♂ (Pse-26), Luofu Town, Changguling Forest Farm, <named-content xmlns:xlink="http://www.w3.org/1999/xlink" content-type="dwc:verbatimCoordinates" xlink:type="simple"><named-content content-type="geo-json" specific-use="{&#34;type&#34;:&#34;Point&#34;,&#34;coordinates&#34;:[114.236000,26.844000]}" id="NCID0E3AAE" xlink:type="simple">26°50'38.4"N, 114°14'09.6"E</named-content></named-content>, 602 m, 29 May 2017, Ke-ke Liu et al. leg.</p></tp:treatment-sec><tp:treatment-sec sec-type="diagnosis" id="SECID0EBBAE"><title>Diagnosis.</title><p>The male of this species resembles both <italic><tp:taxon-name><tp:taxon-name-part taxon-name-part-type="genus" reg="Psechrus">Psechrus</tp:taxon-name-part><tp:taxon-name-part taxon-name-part-type="species" reg="changminae">changminae</tp:taxon-name-part></tp:taxon-name></italic> Zhang et al., 2016 (see Feng et al. 2016: 181, fig. 2b–d) and <italic><tp:taxon-name><tp:taxon-name-part taxon-name-part-type="genus" reg="Psechrus">P.</tp:taxon-name-part><tp:taxon-name-part taxon-name-part-type="species" reg="clavis">clavis</tp:taxon-name-part></tp:taxon-name></italic> Bayer, 2012 (see <xref ref-type="bibr" rid="B1">Bayer 2012</xref>: 121, fig. 66a–c) in having a membranous conductor with a triangular tip and the presence of five small denticles between cheliceral teeth (three in <italic><tp:taxon-name><tp:taxon-name-part taxon-name-part-type="genus" reg="Psechrus">P.</tp:taxon-name-part><tp:taxon-name-part taxon-name-part-type="species" reg="changminae">changminae</tp:taxon-name-part></tp:taxon-name></italic>). It can be separated by a more elongated tegulum along the cymbial alveolus axis (relatively expanded in <italic><tp:taxon-name><tp:taxon-name-part taxon-name-part-type="genus" reg="Psechrus">P.</tp:taxon-name-part><tp:taxon-name-part taxon-name-part-type="species" reg="changminae">changminae</tp:taxon-name-part></tp:taxon-name></italic> and <italic><tp:taxon-name><tp:taxon-name-part taxon-name-part-type="genus" reg="Psechrus">P.</tp:taxon-name-part><tp:taxon-name-part taxon-name-part-type="species" reg="clavis">clavis</tp:taxon-name-part></tp:taxon-name></italic>), an embolic base with a moderate constriction and a small apophysis (a strong constriction and a long embolic basal apophysis in <italic><tp:taxon-name><tp:taxon-name-part taxon-name-part-type="genus" reg="Psechrus">P.</tp:taxon-name-part><tp:taxon-name-part taxon-name-part-type="species" reg="changminae">changminae</tp:taxon-name-part></tp:taxon-name></italic>; an indistinct constriction and without embolic basal apophysis in <italic><tp:taxon-name><tp:taxon-name-part taxon-name-part-type="genus" reg="Psechrus">P.</tp:taxon-name-part><tp:taxon-name-part taxon-name-part-type="species" reg="clavis">clavis</tp:taxon-name-part></tp:taxon-name></italic>), and the embolus extending along the retrolateral part of the base (sub-centraxonial in <italic><tp:taxon-name><tp:taxon-name-part taxon-name-part-type="genus" reg="Psechrus">P.</tp:taxon-name-part><tp:taxon-name-part taxon-name-part-type="species" reg="changminae">changminae</tp:taxon-name-part></tp:taxon-name></italic>; sub-retrolateral in <italic><tp:taxon-name><tp:taxon-name-part taxon-name-part-type="genus" reg="Psechrus">P.</tp:taxon-name-part><tp:taxon-name-part taxon-name-part-type="species" reg="clavis">clavis</tp:taxon-name-part></tp:taxon-name></italic>). The female resembles those of <italic><tp:taxon-name><tp:taxon-name-part taxon-name-part-type="genus" reg="Psechrus">P.</tp:taxon-name-part><tp:taxon-name-part taxon-name-part-type="species" reg="changminae">changminae</tp:taxon-name-part></tp:taxon-name></italic> (see Feng et al. 2016: 181, fig. 2f, g) and <italic><tp:taxon-name><tp:taxon-name-part taxon-name-part-type="genus" reg="Psechrus">P.</tp:taxon-name-part><tp:taxon-name-part taxon-name-part-type="species" reg="tingpingensis">tingpingensis</tp:taxon-name-part></tp:taxon-name></italic> Yin et al., 1985 (see Yin et al. 1985: 23, fig. 3C, D) in having an epigynal septum with a narrow anterior and a broad posterior part in the small globose spermathecae, but differs by the copulatory ducts separated by 1/10 of the anterior width of septum (more than 1/2 in <italic><tp:taxon-name><tp:taxon-name-part taxon-name-part-type="genus" reg="Psechrus">P.</tp:taxon-name-part><tp:taxon-name-part taxon-name-part-type="species" reg="changminae">changminae</tp:taxon-name-part></tp:taxon-name></italic>, closely touching in <italic><tp:taxon-name><tp:taxon-name-part taxon-name-part-type="genus" reg="Psechrus">P.</tp:taxon-name-part><tp:taxon-name-part taxon-name-part-type="species" reg="tingpingensis">tingpingensis</tp:taxon-name-part></tp:taxon-name></italic>) and without a strong medial folded part (clearly present in <italic><tp:taxon-name><tp:taxon-name-part taxon-name-part-type="genus" reg="Psechrus">P.</tp:taxon-name-part><tp:taxon-name-part taxon-name-part-type="species" reg="changminae">changminae</tp:taxon-name-part></tp:taxon-name></italic> and <italic><tp:taxon-name><tp:taxon-name-part taxon-name-part-type="genus" reg="Psechrus">P.</tp:taxon-name-part><tp:taxon-name-part taxon-name-part-type="species" reg="tingpingensis">tingpingensis</tp:taxon-name-part></tp:taxon-name></italic>), and the ratio &gt; 1 between spermathecal head length and the spermathecal diameter (&lt;1 in <italic><tp:taxon-name><tp:taxon-name-part taxon-name-part-type="genus" reg="Psechrus">P.</tp:taxon-name-part><tp:taxon-name-part taxon-name-part-type="species" reg="changminae">changminae</tp:taxon-name-part></tp:taxon-name></italic>; = 1 in <italic><tp:taxon-name><tp:taxon-name-part taxon-name-part-type="genus" reg="Psechrus">P.</tp:taxon-name-part><tp:taxon-name-part taxon-name-part-type="species" reg="tingpingensis">tingpingensis</tp:taxon-name-part></tp:taxon-name></italic>) (Fig. <xref ref-type="fig" rid="F4">4C, D</xref>).</p></tp:treatment-sec><tp:treatment-sec sec-type="description" id="SECID0EKHAE"><title>Description.</title><p><bold>Male. <italic>Habitus</italic></bold> as in Figure <xref ref-type="fig" rid="F1">1A, B</xref>. Total length 13.57. Prosoma (Fig. <xref ref-type="fig" rid="F1">1A</xref>) length 6.32, width 4.72, densely covered white feathery scales. Eye (Fig. <xref ref-type="fig" rid="F1">1A</xref>) sizes and interdistances: <abbrev xmlns:xlink="http://www.w3.org/1999/xlink" xlink:title="anterior median eye" id="ABBRID0EAIAE" xlink:type="simple">AME</abbrev> 0.23; <abbrev xmlns:xlink="http://www.w3.org/1999/xlink" xlink:title="anterior lateral eye" id="ABBRID0EEIAE" xlink:type="simple">ALE</abbrev> 0.31; <abbrev xmlns:xlink="http://www.w3.org/1999/xlink" xlink:title="posterior median eye" id="ABBRID0EIIAE" xlink:type="simple">PME</abbrev> 0.37; <abbrev xmlns:xlink="http://www.w3.org/1999/xlink" xlink:title="posterior lateral eye" id="ABBRID0EMIAE" xlink:type="simple">PLE</abbrev> 0.39; <abbrev xmlns:xlink="http://www.w3.org/1999/xlink" xlink:title="anterior median eye" id="ABBRID0EQIAE" xlink:type="simple">AME</abbrev>–<abbrev xmlns:xlink="http://www.w3.org/1999/xlink" xlink:title="anterior median eye" id="ABBRID0EUIAE" xlink:type="simple">AME</abbrev> 0.18; <abbrev xmlns:xlink="http://www.w3.org/1999/xlink" xlink:title="anterior median eye" id="ABBRID0EYIAE" xlink:type="simple">AME</abbrev>–<abbrev xmlns:xlink="http://www.w3.org/1999/xlink" xlink:title="anterior lateral eye" id="ABBRID0E3IAE" xlink:type="simple">ALE</abbrev> 0.12; <abbrev xmlns:xlink="http://www.w3.org/1999/xlink" xlink:title="posterior median eye" id="ABBRID0EAJAE" xlink:type="simple">PME</abbrev>–<abbrev xmlns:xlink="http://www.w3.org/1999/xlink" xlink:title="posterior median eye" id="ABBRID0EEJAE" xlink:type="simple">PME</abbrev> 0.29; <abbrev xmlns:xlink="http://www.w3.org/1999/xlink" xlink:title="anterior lateral eye" id="ABBRID0EIJAE" xlink:type="simple">ALE</abbrev>–<abbrev xmlns:xlink="http://www.w3.org/1999/xlink" xlink:title="anterior lateral eye" id="ABBRID0EMJAE" xlink:type="simple">ALE</abbrev> 0.91; <abbrev xmlns:xlink="http://www.w3.org/1999/xlink" xlink:title="posterior median eye" id="ABBRID0EQJAE" xlink:type="simple">PME</abbrev>–<abbrev xmlns:xlink="http://www.w3.org/1999/xlink" xlink:title="posterior lateral eye" id="ABBRID0EUJAE" xlink:type="simple">PLE</abbrev> 0.28; <abbrev xmlns:xlink="http://www.w3.org/1999/xlink" xlink:title="posterior lateral eye" id="ABBRID0EYJAE" xlink:type="simple">PLE</abbrev>–<abbrev xmlns:xlink="http://www.w3.org/1999/xlink" xlink:title="posterior lateral eye" id="ABBRID0E3JAE" xlink:type="simple">PLE</abbrev> 1.58; <abbrev xmlns:xlink="http://www.w3.org/1999/xlink" xlink:title="anterior lateral eye" id="ABBRID0EAKAE" xlink:type="simple">ALE</abbrev>–<abbrev xmlns:xlink="http://www.w3.org/1999/xlink" xlink:title="posterior lateral eye" id="ABBRID0EEKAE" xlink:type="simple">PLE</abbrev> 0.29; <abbrev xmlns:xlink="http://www.w3.org/1999/xlink" xlink:title="anterior median eye" id="ABBRID0EIKAE" xlink:type="simple">AME</abbrev>–<abbrev xmlns:xlink="http://www.w3.org/1999/xlink" xlink:title="posterior median eye" id="ABBRID0EMKAE" xlink:type="simple">PME</abbrev> 0.48; <abbrev xmlns:xlink="http://www.w3.org/1999/xlink" xlink:title="anterior median eye" id="ABBRID0EQKAE" xlink:type="simple">AME</abbrev>–<abbrev xmlns:xlink="http://www.w3.org/1999/xlink" xlink:title="posterior lateral eye" id="ABBRID0EUKAE" xlink:type="simple">PLE</abbrev> 0.71. <abbrev xmlns:xlink="http://www.w3.org/1999/xlink" xlink:title="median ocular area" id="ABBRID0EYKAE" xlink:type="simple">MOA</abbrev>: 0.99 long; 0.71 front width, 1.04 back width. Chelicerae (Fig. <xref ref-type="fig" rid="F1">1C, D</xref>) covered by dense setae, with three promarginal teeth and four retromarginal teeth and including five small denticles between teeth. Endites (Fig. <xref ref-type="fig" rid="F1">1B</xref>), &gt; 2× wider than their length, ectally with many long setae, median part clearly with a constriction. Labium (Fig. <xref ref-type="fig" rid="F1">1B</xref>) tongue-shaped, anteriorly with a row of strong setae, anterior margin procurved, subposterior part with a strong constriction. Sternum (Fig. <xref ref-type="fig" rid="F1">1B</xref>) oval, covered with dense setae, lateral margins with intercoxal extensions between coxae I and II, II and III, III and IV, posteriorly prolonged. Leg measurements: I 56.3 (14.73, 1.77, 16.09, 16.79, 6.92); II 43.2 (12.05, 1.95, 11.91, 12.59, 4.7); III 29.26 (8.72, 1.53, 7.28, 8.04, 3.69); IV 43.56 (11.98, 1.75, 11.56, 12.92, 5.35). Leg formula 1423. Opisthosoma length 7.46, width 3.69, hardened, with abundant short setae and feathery scales.</p><fig id="F1" position="float" orientation="portrait"><object-id xmlns:xlink="http://www.w3.org/1999/xlink" content-type="doi" xlink:type="simple">10.3897/zookeys.1056.68504.figure1</object-id><object-id xmlns:xlink="http://www.w3.org/1999/xlink" content-type="arpha" xlink:type="simple">28C95CBB-5F99-5EC3-AF8E-59F8B3082590</object-id><label>Figure 1.</label><caption><p><italic><tp:taxon-name><tp:taxon-name-part taxon-name-part-type="genus" reg="Psechrus">Psechrus</tp:taxon-name-part><tp:taxon-name-part taxon-name-part-type="species" reg="jinggangensis">jinggangensis</tp:taxon-name-part></tp:taxon-name></italic>, male (Pse-16) <bold>A</bold> habitus, dorsal view <bold>B</bold> same, ventral view <bold>C</bold> left palp, prolateral view <bold>D</bold> same, ventral view, slightly prolateral <bold>E</bold> same, ventral view <bold>F</bold> same, retrolateral view. Scale bars: 0.25 mm (<bold>A, B</bold>), 0.1 mm (<bold>C–F</bold>). Abbreviations: <abbrev xmlns:xlink="http://www.w3.org/1999/xlink" xlink:title="conductor" id="ABBRID0EPMAE" xlink:type="simple">Con</abbrev> – conductor, <abbrev xmlns:xlink="http://www.w3.org/1999/xlink" xlink:title="embolic base" id="ABBRID0ETMAE" xlink:type="simple">EB</abbrev> – embolic base, <abbrev xmlns:xlink="http://www.w3.org/1999/xlink" xlink:title="embolic basal apophysis" id="ABBRID0EXMAE" xlink:type="simple">EBA</abbrev> – embolic basal apophysis, <abbrev xmlns:xlink="http://www.w3.org/1999/xlink" xlink:title="embolus" id="ABBRID0E2MAE" xlink:type="simple">Em</abbrev> – embolus, <abbrev xmlns:xlink="http://www.w3.org/1999/xlink" xlink:title="scopula" id="ABBRID0E6MAE" xlink:type="simple">Sco</abbrev> – scopula, <abbrev xmlns:xlink="http://www.w3.org/1999/xlink" xlink:title="sperm duct" id="ABBRID0EDNAE" xlink:type="simple">SD</abbrev> – sperm duct, <abbrev xmlns:xlink="http://www.w3.org/1999/xlink" xlink:title="subtegulum" id="ABBRID0EHNAE" xlink:type="simple">St</abbrev> – subtegulum, <abbrev xmlns:xlink="http://www.w3.org/1999/xlink" xlink:title="tegulum" id="ABBRID0ELNAE" xlink:type="simple">Te</abbrev> – tegulum.</p></caption><graphic xmlns:xlink="http://www.w3.org/1999/xlink" xlink:href="zookeys-1056-001-g001.jpg" position="float" orientation="portrait" xlink:type="simple" id="oo_577222.jpg"><uri content-type="original_file" xlink:type="simple">https://binary.pensoft.net/fig/577222</uri></graphic></fig><p><bold><italic>Colouration and pattern</italic>.</bold> Prosoma, anteriorly with a brown, procurved stripe along AER, lateral margins with an arched light stripe, from PER to posteromedial part with an oval dark area, subposteriorly with four paired radial striae around fovea. Chelicerae, endites, and labium red-brown. Sternum, medially with a clear coniform brown stripe from anterior margin extending to posteromedial part. Legs from yellow to brown. Opisthosoma, dorsum from yellow to greyish black, medially with light longitudinal cardiac stripe, lateral margins with three pairs of dark-brown stripes and white stripes, with the former separated by the latter; venter with a medial, longitudinal, yellow stripe from posterior part of pedicel extending to anterior area of cribellum, and two lines of shallow depressions from bilateral part of epigastric groove extending to sub-posterior part of opisthosoma.</p><fig id="F2" position="float" orientation="portrait"><object-id xmlns:xlink="http://www.w3.org/1999/xlink" content-type="doi" xlink:type="simple">10.3897/zookeys.1056.68504.figure2</object-id><object-id xmlns:xlink="http://www.w3.org/1999/xlink" content-type="arpha" xlink:type="simple">96BB0C28-43CA-53B3-A6C8-2071F8DC83C4</object-id><label>Figure 2.</label><caption><p><italic><tp:taxon-name><tp:taxon-name-part taxon-name-part-type="genus" reg="Psechrus">Psechrus</tp:taxon-name-part><tp:taxon-name-part taxon-name-part-type="species" reg="jinggangensis">jinggangensis</tp:taxon-name-part></tp:taxon-name></italic>, males. <bold>A</bold> right palp (Pse-12), prolateral view <bold>B</bold> same, ventral view <bold>C</bold> same, retrolateral view <bold>D</bold> left palp (Pse-25), prolateral view <bold>E</bold> same, ventral view <bold>F</bold> same, retrolateral view <bold>G</bold> left palp (Pse-26), prolateral view <bold>H</bold> same, ventral view <bold>I</bold> same, retrolateral view. Scale bars: 0.25 mm.</p></caption><graphic xmlns:xlink="http://www.w3.org/1999/xlink" xlink:href="zookeys-1056-001-g002.jpg" position="float" orientation="portrait" xlink:type="simple" id="oo_577223.jpg"><uri content-type="original_file" xlink:type="simple">https://binary.pensoft.net/fig/577223</uri></graphic></fig><p><bold><italic>Palp</italic> (Figs <xref ref-type="fig" rid="F1">1C–F</xref>, <xref ref-type="fig" rid="F2">2A–I</xref>, <xref ref-type="fig" rid="F3">3A–D</xref>).</bold> Palpal cymbium dorsally with very dense scopula, covering almost 1/2 of cymbium. Tegulum more than 2× longer than wide, with a clear constriction in subapical part, near the embolic base. Subtegulum strongly sclerotized, subtegular length less than tegular length in prolateral view, slightly less than posterior tegular width in ventral view. Sperm duct with V-shaped posterior part or absent in ventral view. Conductor membranous, with very dense denticles on the rough surface, slightly longer than embolus, arising from submedial part of tegulum, slightly curved retrolaterally and then pointing at the cymbial apex forming a triangular apex, with a groove on its tip. Embolic base broad, strongly sclerotized, with a small apophysis pointing retrolaterally. Embolus spine-like, extending from the subapical part of tegulum to cymbial subapex, retrolateral part strongly sclerotized, with a single row of serrula.</p><fig id="F3" position="float" orientation="portrait"><object-id xmlns:xlink="http://www.w3.org/1999/xlink" content-type="doi" xlink:type="simple">10.3897/zookeys.1056.68504.figure3</object-id><object-id xmlns:xlink="http://www.w3.org/1999/xlink" content-type="arpha" xlink:type="simple">D53709C2-9A5A-5B69-815A-4298155720A3</object-id><label>Figure 3.</label><caption><p><italic><tp:taxon-name><tp:taxon-name-part taxon-name-part-type="genus" reg="Psechrus">Psechrus</tp:taxon-name-part><tp:taxon-name-part taxon-name-part-type="species" reg="jinggangensis">jinggangensis</tp:taxon-name-part></tp:taxon-name></italic>, SEMs of males <bold>A</bold> left palp (Pse-16), ventral view, strongly prolateral <bold>B</bold> same, detail of conductor, embolic base and embolus, ventral view, strongly prolateral <bold>C</bold> same, retrolateral view, strongly ventral <bold>D</bold> same, detail of conductor, embolic base, embolic basal apophysis and embolus, retrolateral view, strongly ventral <bold>E</bold> right palp (Pse-12), prolateral view strongly ventral <bold>F</bold> same, detail of conductor, embolic base, embolic basal apophysis and embolus, prolateral view, strongly ventral <bold>G</bold> same, ventral view <bold>H</bold> same, detail of conductor, embolic base and embolus, ventral view <bold>I</bold> left palp (Pse-26), prolateral view, strongly ventral <bold>J</bold> same, detail of conductor, embolic base and embolus, prolateral view, strongly ventral <bold>K</bold> same, ventral view ventral view <bold>L</bold> same, detail of conductor, embolic base, embolic basal apophysis and embolus, retrolateral view, slightly retrolateral. Abbreviations: <abbrev xmlns:xlink="http://www.w3.org/1999/xlink" xlink:title="conductor" id="ABBRID0EDRAE" xlink:type="simple">Con</abbrev> – conductor, <abbrev xmlns:xlink="http://www.w3.org/1999/xlink" xlink:title="embolic base" id="ABBRID0EHRAE" xlink:type="simple">EB</abbrev> – embolic base, <abbrev xmlns:xlink="http://www.w3.org/1999/xlink" xlink:title="embolic basal apophysis" id="ABBRID0ELRAE" xlink:type="simple">EBA</abbrev> – embolic basal apophysis, <abbrev xmlns:xlink="http://www.w3.org/1999/xlink" xlink:title="embolus" id="ABBRID0EPRAE" xlink:type="simple">Em</abbrev> – embolus, <abbrev xmlns:xlink="http://www.w3.org/1999/xlink" xlink:title="serrula" id="ABBRID0ETRAE" xlink:type="simple">Se</abbrev> – serrula.</p></caption><graphic xmlns:xlink="http://www.w3.org/1999/xlink" xlink:href="zookeys-1056-001-g003.jpg" position="float" orientation="portrait" xlink:type="simple" id="oo_577224.jpg"><uri content-type="original_file" xlink:type="simple">https://binary.pensoft.net/fig/577224</uri></graphic></fig><p><bold>Female. <italic>Habitus</italic></bold> as in Figure <xref ref-type="fig" rid="F4">4A, B</xref>. As in male, except as noted. Total length 18.89. Prosoma (Fig. <xref ref-type="fig" rid="F4">4A</xref>) length 8.11, width 5.55. Eye sizes and interdistances (Fig. <xref ref-type="fig" rid="F4">4A</xref>): <abbrev xmlns:xlink="http://www.w3.org/1999/xlink" xlink:title="anterior median eye" id="ABBRID0EOSAE" xlink:type="simple">AME</abbrev> 0.4; <abbrev xmlns:xlink="http://www.w3.org/1999/xlink" xlink:title="anterior lateral eye" id="ABBRID0ESSAE" xlink:type="simple">ALE</abbrev> 0.43; <abbrev xmlns:xlink="http://www.w3.org/1999/xlink" xlink:title="posterior median eye" id="ABBRID0EWSAE" xlink:type="simple">PME</abbrev> 0.45; <abbrev xmlns:xlink="http://www.w3.org/1999/xlink" xlink:title="posterior lateral eye" id="ABBRID0E1SAE" xlink:type="simple">PLE</abbrev> 0.43; <abbrev xmlns:xlink="http://www.w3.org/1999/xlink" xlink:title="anterior median eye" id="ABBRID0E5SAE" xlink:type="simple">AME</abbrev>–<abbrev xmlns:xlink="http://www.w3.org/1999/xlink" xlink:title="anterior median eye" id="ABBRID0ECTAE" xlink:type="simple">AME</abbrev> 0.23; <abbrev xmlns:xlink="http://www.w3.org/1999/xlink" xlink:title="anterior median eye" id="ABBRID0EGTAE" xlink:type="simple">AME</abbrev>–<abbrev xmlns:xlink="http://www.w3.org/1999/xlink" xlink:title="anterior lateral eye" id="ABBRID0EKTAE" xlink:type="simple">ALE</abbrev> 0.11; <abbrev xmlns:xlink="http://www.w3.org/1999/xlink" xlink:title="posterior median eye" id="ABBRID0EOTAE" xlink:type="simple">PME</abbrev>–<abbrev xmlns:xlink="http://www.w3.org/1999/xlink" xlink:title="posterior median eye" id="ABBRID0ESTAE" xlink:type="simple">PME</abbrev> 0.32; <abbrev xmlns:xlink="http://www.w3.org/1999/xlink" xlink:title="anterior lateral eye" id="ABBRID0EWTAE" xlink:type="simple">ALE</abbrev>–<abbrev xmlns:xlink="http://www.w3.org/1999/xlink" xlink:title="anterior lateral eye" id="ABBRID0E1TAE" xlink:type="simple">ALE</abbrev> 1.12; <abbrev xmlns:xlink="http://www.w3.org/1999/xlink" xlink:title="posterior median eye" id="ABBRID0E5TAE" xlink:type="simple">PME</abbrev>–<abbrev xmlns:xlink="http://www.w3.org/1999/xlink" xlink:title="posterior lateral eye" id="ABBRID0ECUAE" xlink:type="simple">PLE</abbrev> 0.54; <abbrev xmlns:xlink="http://www.w3.org/1999/xlink" xlink:title="posterior lateral eye" id="ABBRID0EGUAE" xlink:type="simple">PLE</abbrev>–<abbrev xmlns:xlink="http://www.w3.org/1999/xlink" xlink:title="posterior lateral eye" id="ABBRID0EKUAE" xlink:type="simple">PLE</abbrev> 2.07; <abbrev xmlns:xlink="http://www.w3.org/1999/xlink" xlink:title="anterior lateral eye" id="ABBRID0EOUAE" xlink:type="simple">ALE</abbrev>–<abbrev xmlns:xlink="http://www.w3.org/1999/xlink" xlink:title="posterior lateral eye" id="ABBRID0ESUAE" xlink:type="simple">PLE</abbrev> 0.58; <abbrev xmlns:xlink="http://www.w3.org/1999/xlink" xlink:title="anterior median eye" id="ABBRID0EWUAE" xlink:type="simple">AME</abbrev>–<abbrev xmlns:xlink="http://www.w3.org/1999/xlink" xlink:title="posterior median eye" id="ABBRID0E1UAE" xlink:type="simple">PME</abbrev> 0.67; <abbrev xmlns:xlink="http://www.w3.org/1999/xlink" xlink:title="anterior median eye" id="ABBRID0E5UAE" xlink:type="simple">AME</abbrev>–<abbrev xmlns:xlink="http://www.w3.org/1999/xlink" xlink:title="posterior lateral eye" id="ABBRID0ECVAE" xlink:type="simple">PLE</abbrev> 0.98. <abbrev xmlns:xlink="http://www.w3.org/1999/xlink" xlink:title="median ocular area" id="ABBRID0EGVAE" xlink:type="simple">MOA</abbrev>: 1.41 long; 0.95 front width, 1.22 back width. Chelicerae (Fig. <xref ref-type="fig" rid="F4">4A, B</xref>) with six small denticles between teeth. Leg (Fig. <xref ref-type="fig" rid="F4">4A, B</xref>) measurements: I 49.43 (13.88, 2.72, 14.42, 12.82, 5.59); II 39.82 (11.65, 2.64, 10.81, 9.75, 4.97); III 27.51 (8.75, 2.02, 6.74, 6.41, 3.59); IV 39.55 (11.63, 2.77, 9.98, 10.23, 4.94). Leg formula 1243. Opisthosoma length 10.07, width 5.16.</p><fig id="F4" position="float" orientation="portrait"><object-id xmlns:xlink="http://www.w3.org/1999/xlink" content-type="doi" xlink:type="simple">10.3897/zookeys.1056.68504.figure4</object-id><object-id xmlns:xlink="http://www.w3.org/1999/xlink" content-type="arpha" xlink:type="simple">707A02D7-DEC3-5BEF-897A-DDA3398C0AE2</object-id><label>Figure 4.</label><caption><p><italic><tp:taxon-name><tp:taxon-name-part taxon-name-part-type="genus" reg="Psechrus">Psechrus</tp:taxon-name-part><tp:taxon-name-part taxon-name-part-type="species" reg="jinggangensis">jinggangensis</tp:taxon-name-part></tp:taxon-name></italic>, female (Pse-34) <bold>A</bold> habitus, dorsal view <bold>B</bold> same, ventral view <bold>C</bold> epigyne, ventral view <bold>D</bold> same, dorsal view. Scale bars: 0.25 mm (<bold>A, B</bold>), 0.1 mm (<bold>C, D</bold>). Abbreviations: <abbrev xmlns:xlink="http://www.w3.org/1999/xlink" xlink:title="copulatory duct" id="ABBRID0ERWAE" xlink:type="simple">CD</abbrev> – copulatory duct, <abbrev xmlns:xlink="http://www.w3.org/1999/xlink" xlink:title="copulatory opening" id="ABBRID0EVWAE" xlink:type="simple">CO</abbrev> – copulatory opening, <abbrev xmlns:xlink="http://www.w3.org/1999/xlink" xlink:title="epigynal field" id="ABBRID0EZWAE" xlink:type="simple">EF</abbrev> – epigynal field, <abbrev xmlns:xlink="http://www.w3.org/1999/xlink" xlink:title="fertilisation duct" id="ABBRID0E4WAE" xlink:type="simple">FD</abbrev> – fertilisation duct, <abbrev xmlns:xlink="http://www.w3.org/1999/xlink" xlink:title="median septum" id="ABBRID0EBXAE" xlink:type="simple">MS</abbrev> – median septum, <abbrev xmlns:xlink="http://www.w3.org/1999/xlink" xlink:title="lateral lobe" id="ABBRID0EFXAE" xlink:type="simple">LL</abbrev> – lateral lobe, <abbrev xmlns:xlink="http://www.w3.org/1999/xlink" xlink:title="spermathecal head" id="ABBRID0EJXAE" xlink:type="simple">SH</abbrev> – spermathecal head, Spe – spermatheca.</p></caption><graphic xmlns:xlink="http://www.w3.org/1999/xlink" xlink:href="zookeys-1056-001-g004.jpg" position="float" orientation="portrait" xlink:type="simple" id="oo_577225.jpg"><uri content-type="original_file" xlink:type="simple">https://binary.pensoft.net/fig/577225</uri></graphic></fig><p><bold><italic>Colouration and pattern</italic>.</bold> Darker than male. Coxae and trochanters I–IV with clear, dark, yellow–brown stripe.</p><fig id="F5" position="float" orientation="portrait"><object-id xmlns:xlink="http://www.w3.org/1999/xlink" content-type="doi" xlink:type="simple">10.3897/zookeys.1056.68504.figure5</object-id><object-id xmlns:xlink="http://www.w3.org/1999/xlink" content-type="arpha" xlink:type="simple">13F7F20A-010B-5B68-B8A3-AA8D9D6330BD</object-id><label>Figure 5.</label><caption><p><italic><tp:taxon-name><tp:taxon-name-part taxon-name-part-type="genus" reg="Psechrus">Psechrus</tp:taxon-name-part><tp:taxon-name-part taxon-name-part-type="species" reg="jinggangensis">jinggangensis</tp:taxon-name-part></tp:taxon-name></italic>, females <bold>A</bold> epigyne (Pse-35), ventral view <bold>B</bold> same, dorsal view <bold>C</bold> epigyne (Pse-36), ventral view <bold>D</bold> same, dorsal view <bold>E</bold> epigyne (Pse-37), ventral view <bold>F</bold> same, dorsal view <bold>G</bold> epigyne (Pse-23), ventral view <bold>H</bold> same, dorsal view <bold>I</bold> epigyne (Pse-32), ventral view <bold>J</bold> same, dorsal view <bold>K</bold> epigyne (Pse-33), ventral view <bold>L</bold> same, dorsal view. Scale bars: 0.1 mm.</p></caption><graphic xmlns:xlink="http://www.w3.org/1999/xlink" xlink:href="zookeys-1056-001-g005.jpg" position="float" orientation="portrait" xlink:type="simple" id="oo_577226.jpg"><uri content-type="original_file" xlink:type="simple">https://binary.pensoft.net/fig/577226</uri></graphic></fig><fig id="F6" position="float" orientation="portrait"><object-id xmlns:xlink="http://www.w3.org/1999/xlink" content-type="doi" xlink:type="simple">10.3897/zookeys.1056.68504.figure6</object-id><object-id xmlns:xlink="http://www.w3.org/1999/xlink" content-type="arpha" xlink:type="simple">987B038B-2F02-519F-8075-1470E16A6140</object-id><label>Figure 6.</label><caption><p><italic><tp:taxon-name><tp:taxon-name-part taxon-name-part-type="genus" reg="Psechrus">Psechrus</tp:taxon-name-part><tp:taxon-name-part taxon-name-part-type="species" reg="jinggangensis">jinggangensis</tp:taxon-name-part></tp:taxon-name></italic>, females <bold>A</bold> epigyne (Pse-40), ventral view <bold>B</bold> same, dorsal view <bold>C</bold> epigyne (Pse-38), ventral view <bold>D</bold> same, dorsal view <bold>E</bold> epigyne (Pse-39), ventral view <bold>F</bold> same, dorsal view <bold>G</bold> epigyne (Pse-22), ventral view <bold>H</bold> same, dorsal view <bold>I</bold> epigyne (Pse-41), ventral view <bold>J</bold> same, dorsal view. Scale bars: 0.1 mm.</p></caption><graphic xmlns:xlink="http://www.w3.org/1999/xlink" xlink:href="zookeys-1056-001-g006.jpg" position="float" orientation="portrait" xlink:type="simple" id="oo_577227.jpg"><uri content-type="original_file" xlink:type="simple">https://binary.pensoft.net/fig/577227</uri></graphic></fig><p><bold><italic>Epigynum</italic> (Figs <xref ref-type="fig" rid="F4">4C, D</xref>, <xref ref-type="fig" rid="F7">7A, B</xref>).</bold> Median septum, lateral margins strongly sclerotized, anterior part covered the copulatory openings, anterior width slightly less than 1/2 of maximum epigynal width, subposterior width almost as long as 1/2 of maximum epigynal width, posterior part with a clear constriction. Copulatory openings large, converging to median. Lateral lobe with a slightly sclerotized posterior margin. Copulatory ducts, anterior part bugle-shaped, medial part S-shaped, spiralling backwards and extending posterolaterally, posterior part tube-shaped, connecting with the spermathecae. Spermathecae globose, medially connecting with spermathecal heads, separated by &lt; 2× spermathecal diameter. Spermathecal heads with many pores on surface, relatively long, extending forward from mesial part of spermathecae to the turn of copulatory duct. Fertilisation duct relatively broad, medially located at the spermathecae.</p><fig id="F7" position="float" orientation="portrait"><object-id xmlns:xlink="http://www.w3.org/1999/xlink" content-type="doi" xlink:type="simple">10.3897/zookeys.1056.68504.figure7</object-id><object-id xmlns:xlink="http://www.w3.org/1999/xlink" content-type="arpha" xlink:type="simple">CF6CB641-2397-5872-846B-00BCCFB35779</object-id><label>Figure 7.</label><caption><p><italic><tp:taxon-name><tp:taxon-name-part taxon-name-part-type="genus" reg="Psechrus">Psechrus</tp:taxon-name-part><tp:taxon-name-part taxon-name-part-type="species" reg="jinggangensis">jinggangensis</tp:taxon-name-part></tp:taxon-name></italic>, SEMs of females <bold>A</bold> epigyne (Pse-34), ventral view <bold>B</bold> same, dorsal view. Abbreviations: <abbrev xmlns:xlink="http://www.w3.org/1999/xlink" xlink:title="copulatory duct" id="ABBRID0E22AE" xlink:type="simple">CD</abbrev> – copulatory duct, <abbrev xmlns:xlink="http://www.w3.org/1999/xlink" xlink:title="copulatory opening" id="ABBRID0E62AE" xlink:type="simple">CO</abbrev> – copulatory opening, <abbrev xmlns:xlink="http://www.w3.org/1999/xlink" xlink:title="fertilisation duct" id="ABBRID0ED3AE" xlink:type="simple">FD</abbrev> – fertilisation duct, <abbrev xmlns:xlink="http://www.w3.org/1999/xlink" xlink:title="median septum" id="ABBRID0EH3AE" xlink:type="simple">MS</abbrev> – median septum, <abbrev xmlns:xlink="http://www.w3.org/1999/xlink" xlink:title="lateral lobe" id="ABBRID0EL3AE" xlink:type="simple">LL</abbrev> – lateral lobe, <abbrev xmlns:xlink="http://www.w3.org/1999/xlink" xlink:title="spermathecal head" id="ABBRID0EP3AE" xlink:type="simple">SH</abbrev> – spermathecal head, Spe – spermatheca.</p></caption><graphic xmlns:xlink="http://www.w3.org/1999/xlink" xlink:href="zookeys-1056-001-g007.jpg" position="float" orientation="portrait" xlink:type="simple" id="oo_577228.jpg"><uri content-type="original_file" xlink:type="simple">https://binary.pensoft.net/fig/577228</uri></graphic></fig></tp:treatment-sec><tp:treatment-sec sec-type="biology|habitat" id="SECID0EY3AE"><title>Habitat and biology.</title><p>Specimens occurred near both sides of a ditch and at the entrance areas of caves. They were usually collected by hand or by sweeping in microhabitats which included as stones, soil cracks, and plant roots. These spiders usually hang upside down on lace-sheet webs or rests on tube-shaped entrances of its web. At a slightest disturbance, they run back to their retreat with extreme speed, or they fall to the ground to feign death. This species is not easy to catch by hand and with tools.</p><fig id="F8" position="float" orientation="portrait"><object-id xmlns:xlink="http://www.w3.org/1999/xlink" content-type="doi" xlink:type="simple">10.3897/zookeys.1056.68504.figure8</object-id><object-id xmlns:xlink="http://www.w3.org/1999/xlink" content-type="arpha" xlink:type="simple">781A752B-7260-51CB-B908-07BF26526C52</object-id><label>Figure 8.</label><caption><p>Photographs of living specimens of <italic><tp:taxon-name><tp:taxon-name-part taxon-name-part-type="genus" reg="Psechrus">Psechrus</tp:taxon-name-part><tp:taxon-name-part taxon-name-part-type="species" reg="jinggangensis">jinggangensis</tp:taxon-name-part></tp:taxon-name></italic> from Jinggang Mountain National Nature Reserve. <bold>A, B</bold> male <bold>C, D</bold> female.</p></caption><graphic xmlns:xlink="http://www.w3.org/1999/xlink" xlink:href="zookeys-1056-001-g008.jpg" position="float" orientation="portrait" xlink:type="simple" id="oo_577229.jpg"><uri content-type="original_file" xlink:type="simple">https://binary.pensoft.net/fig/577229</uri></graphic></fig></tp:treatment-sec><tp:treatment-sec sec-type="distribution" id="SECID0EZ4AE"><title>Distribution.</title><p>Known only from Jiangxi Province, China (Fig. <xref ref-type="fig" rid="F9">9</xref>). This species is widely distributed in Jinggang Mountain National Nature Reserve in Jiangxi Province, where the nature reserve abuts Yanling County in Hunan Province.</p><fig id="F9" position="float" orientation="portrait"><object-id xmlns:xlink="http://www.w3.org/1999/xlink" content-type="doi" xlink:type="simple">10.3897/zookeys.1056.68504.figure9</object-id><object-id xmlns:xlink="http://www.w3.org/1999/xlink" content-type="arpha" xlink:type="simple">EE0278DD-7553-5350-A918-539BBCFF316C</object-id><label>Figure 9.</label><caption><p>Distribution of <italic><tp:taxon-name><tp:taxon-name-part taxon-name-part-type="genus" reg="Psechrus">Psechrus</tp:taxon-name-part><tp:taxon-name-part taxon-name-part-type="species" reg="jinggangensis">jinggangensis</tp:taxon-name-part></tp:taxon-name></italic> in China.</p></caption><graphic xmlns:xlink="http://www.w3.org/1999/xlink" xlink:href="zookeys-1056-001-g009.jpg" position="float" orientation="portrait" xlink:type="simple" id="oo_577230.jpg"><uri content-type="original_file" xlink:type="simple">https://binary.pensoft.net/fig/577230</uri></graphic></fig></tp:treatment-sec><tp:treatment-sec sec-type="variability" id="SECID0E25AE"><title>Variability.</title><p>Four males and 20 females were collected by us from Jinggang Mountain National Nature Reserve. Our detailed study of these specimens reveals that they differ in the number of denticles present between the cheliceral teeth, as well as in their body sizes, eye sizes, eye interdistances, and leg length (Table <xref ref-type="table" rid="T1">1</xref>). Variability was also observed in the male palp (Figs <xref ref-type="fig" rid="F1">1C–F</xref>, <xref ref-type="fig" rid="F2">2</xref>, <xref ref-type="fig" rid="F3">3</xref>) and the epigynal field (Figs <xref ref-type="fig" rid="F4">4C, D</xref>, <xref ref-type="fig" rid="F5">5</xref>–<xref ref-type="fig" rid="F7">7</xref>), such as dense scopula covering from 1/2 to 2/3 of cymbium (almost 1/2 (Pse-12 and Pse-16), &gt; 1/2 (Pse-25), &gt; 2/3 (Pse-26)), embolic basal apophysis from indistinct (Pse-12) to distinct (Pse-16, Pse-25, and Pse-26), anterior part of embolic base from unexpanded (Pse-26) to expanded (Pse-16, Pse-12 and Pse-25), anterior part of female epigynal septum from narrow (Pse-33) to relatively broad (Pse-34, Pse-35, Pse-36, Pse-37, Pse-23, and Pse-32), each copulatory duct from touching (Pse-33) to clearly separated (others) and with (Pse-34, Pse-35, Pse-37, Pse-23, Pse-32 and Pse-33) or without a strong turn (Pse-36), and spermathecal heads extending to the turn of copulatory ducts (Pse-34, Pse-23, and Pse-32) or not (Pse-35, Pse-37, and Pse-33). The variability observed in above may be the result of environmental factors, such as temperature, food, elevation, or habitat. Those specimens collected from stones usually had larger body sizes than specimens from other microhabitats.</p><table-wrap id="T1" position="float" orientation="portrait"><label>Table 1.</label><caption><p>The variability in the number of small denticles between cheliceral teeth, body sizes (in mm), eye sizes, eye interdistances (in mm), and leg length (in mm) of <italic><tp:taxon-name><tp:taxon-name-part taxon-name-part-type="genus" reg="Psechrus">Psechrus</tp:taxon-name-part><tp:taxon-name-part taxon-name-part-type="species" reg="jinggangensis">jinggangensis</tp:taxon-name-part></tp:taxon-name></italic>, males and females.</p></caption><table id="TID0E3JAE" rules="all"><tbody><tr><th rowspan="1" colspan="1"/><th rowspan="1" colspan="1">Male (<italic>n</italic> = 4)</th><th rowspan="1" colspan="1">Female (<italic>n</italic> = 7)</th></tr><tr><td rowspan="1" colspan="1">CDe</td><td rowspan="1" colspan="1">4–7</td><td rowspan="1" colspan="1">6–9 (<italic>n</italic> = 8)</td></tr><tr><td rowspan="1" colspan="1">
                        <abbrev xmlns:xlink="http://www.w3.org/1999/xlink" xlink:title="total length" id="ABBRID0EYBAG" xlink:type="simple">TL</abbrev>
                      </td><td rowspan="1" colspan="1">9.67–13.57</td><td rowspan="1" colspan="1">13.16–20.82</td></tr><tr><td rowspan="1" colspan="1">
                        <abbrev xmlns:xlink="http://www.w3.org/1999/xlink" xlink:title="prosoma length" id="ABBRID0EHCAG" xlink:type="simple">PL</abbrev>
                      </td><td rowspan="1" colspan="1">4.77–6.32</td><td rowspan="1" colspan="1">5.68–9.44</td></tr><tr><td rowspan="1" colspan="1">
                        <abbrev xmlns:xlink="http://www.w3.org/1999/xlink" xlink:title="prosoma width" id="ABBRID0EWCAG" xlink:type="simple">PW</abbrev>
                      </td><td rowspan="1" colspan="1">3.72–4.72</td><td rowspan="1" colspan="1">4.57–6.41</td></tr><tr><td rowspan="1" colspan="1">
                        <abbrev xmlns:xlink="http://www.w3.org/1999/xlink" xlink:title="opisthosoma length" id="ABBRID0EFDAG" xlink:type="simple">OL</abbrev>
                      </td><td rowspan="1" colspan="1">5.21–7.48</td><td rowspan="1" colspan="1">7.96–12.27</td></tr><tr><td rowspan="1" colspan="1">
                        <abbrev xmlns:xlink="http://www.w3.org/1999/xlink" xlink:title="opisthosoma width" id="ABBRID0EUDAG" xlink:type="simple">OW</abbrev>
                      </td><td rowspan="1" colspan="1">2.23–3.74</td><td rowspan="1" colspan="1">4.05–7.45</td></tr><tr><td rowspan="1" colspan="1">
                        <abbrev xmlns:xlink="http://www.w3.org/1999/xlink" xlink:title="anterior median eye" id="ABBRID0EDEAG" xlink:type="simple">AME</abbrev>
                      </td><td rowspan="1" colspan="1">0.23–0.33</td><td rowspan="1" colspan="1">0.34–1.32</td></tr><tr><td rowspan="1" colspan="1">
                        <abbrev xmlns:xlink="http://www.w3.org/1999/xlink" xlink:title="anterior lateral eye" id="ABBRID0ESEAG" xlink:type="simple">ALE</abbrev>
                      </td><td rowspan="1" colspan="1">0.31–0.4</td><td rowspan="1" colspan="1">0.42–0.55</td></tr><tr><td rowspan="1" colspan="1">
                        <abbrev xmlns:xlink="http://www.w3.org/1999/xlink" xlink:title="posterior median eye" id="ABBRID0EBFAG" xlink:type="simple">PME</abbrev>
                      </td><td rowspan="1" colspan="1">0.35–0.41</td><td rowspan="1" colspan="1">0.43–0.55</td></tr><tr><td rowspan="1" colspan="1">
                        <abbrev xmlns:xlink="http://www.w3.org/1999/xlink" xlink:title="posterior lateral eye" id="ABBRID0EQFAG" xlink:type="simple">PLE</abbrev>
                      </td><td rowspan="1" colspan="1">0.35–0.45</td><td rowspan="1" colspan="1">0.42–0.59</td></tr><tr><td rowspan="1" colspan="1"><abbrev xmlns:xlink="http://www.w3.org/1999/xlink" xlink:title="anterior median eye" id="ABBRID0E6FAG" xlink:type="simple">AME</abbrev>-<abbrev xmlns:xlink="http://www.w3.org/1999/xlink" xlink:title="anterior median eye" id="ABBRID0EDGAG" xlink:type="simple">AME</abbrev></td><td rowspan="1" colspan="1">0.11–0.18</td><td rowspan="1" colspan="1">0.18–0.24</td></tr><tr><td rowspan="1" colspan="1"><abbrev xmlns:xlink="http://www.w3.org/1999/xlink" xlink:title="anterior median eye" id="ABBRID0ERGAG" xlink:type="simple">AME</abbrev>-<abbrev xmlns:xlink="http://www.w3.org/1999/xlink" xlink:title="anterior lateral eye" id="ABBRID0EVGAG" xlink:type="simple">ALE</abbrev></td><td rowspan="1" colspan="1">0.04–0.12</td><td rowspan="1" colspan="1">0.06–0.16</td></tr><tr><td rowspan="1" colspan="1"><abbrev xmlns:xlink="http://www.w3.org/1999/xlink" xlink:title="posterior median eye" id="ABBRID0EDHAG" xlink:type="simple">PME</abbrev>-<abbrev xmlns:xlink="http://www.w3.org/1999/xlink" xlink:title="posterior median eye" id="ABBRID0EHHAG" xlink:type="simple">PME</abbrev></td><td rowspan="1" colspan="1">0.17–0.29</td><td rowspan="1" colspan="1">0.3–0.38</td></tr><tr><td rowspan="1" colspan="1"><abbrev xmlns:xlink="http://www.w3.org/1999/xlink" xlink:title="posterior median eye" id="ABBRID0EVHAG" xlink:type="simple">PME</abbrev>-<abbrev xmlns:xlink="http://www.w3.org/1999/xlink" xlink:title="posterior lateral eye" id="ABBRID0EZHAG" xlink:type="simple">PLE</abbrev></td><td rowspan="1" colspan="1">0.26–0.28</td><td rowspan="1" colspan="1">0.38–0.54</td></tr><tr><td rowspan="1" colspan="1"><abbrev xmlns:xlink="http://www.w3.org/1999/xlink" xlink:title="anterior median eye" id="ABBRID0EHIAG" xlink:type="simple">AME</abbrev>-<abbrev xmlns:xlink="http://www.w3.org/1999/xlink" xlink:title="posterior median eye" id="ABBRID0ELIAG" xlink:type="simple">PME</abbrev></td><td rowspan="1" colspan="1">0.39–0.48</td><td rowspan="1" colspan="1">0.56–0.69</td></tr><tr><td rowspan="1" colspan="1"><abbrev xmlns:xlink="http://www.w3.org/1999/xlink" xlink:title="anterior median eye" id="ABBRID0EZIAG" xlink:type="simple">AME</abbrev>-<abbrev xmlns:xlink="http://www.w3.org/1999/xlink" xlink:title="posterior lateral eye" id="ABBRID0E4IAG" xlink:type="simple">PLE</abbrev></td><td rowspan="1" colspan="1">0.57–0.71</td><td rowspan="1" colspan="1">0.77–1.07</td></tr><tr><td rowspan="1" colspan="1"><abbrev xmlns:xlink="http://www.w3.org/1999/xlink" xlink:title="anterior lateral eye" id="ABBRID0ELJAG" xlink:type="simple">ALE</abbrev>-<abbrev xmlns:xlink="http://www.w3.org/1999/xlink" xlink:title="anterior lateral eye" id="ABBRID0EPJAG" xlink:type="simple">ALE</abbrev></td><td rowspan="1" colspan="1">0.78–0.91</td><td rowspan="1" colspan="1">1.02–1.32</td></tr><tr><td rowspan="1" colspan="1"><abbrev xmlns:xlink="http://www.w3.org/1999/xlink" xlink:title="posterior lateral eye" id="ABBRID0E4JAG" xlink:type="simple">PLE</abbrev>-<abbrev xmlns:xlink="http://www.w3.org/1999/xlink" xlink:title="posterior lateral eye" id="ABBRID0EBKAG" xlink:type="simple">PLE</abbrev></td><td rowspan="1" colspan="1">1.46–1.58</td><td rowspan="1" colspan="1">1.75–2.36</td></tr><tr><td rowspan="1" colspan="1"><abbrev xmlns:xlink="http://www.w3.org/1999/xlink" xlink:title="anterior lateral eye" id="ABBRID0EPKAG" xlink:type="simple">ALE</abbrev>-<abbrev xmlns:xlink="http://www.w3.org/1999/xlink" xlink:title="posterior lateral eye" id="ABBRID0ETKAG" xlink:type="simple">PLE</abbrev></td><td rowspan="1" colspan="1">0.27–0.36</td><td rowspan="1" colspan="1">0.42–0.58</td></tr><tr><td rowspan="1" colspan="1"><abbrev xmlns:xlink="http://www.w3.org/1999/xlink" xlink:title="median ocular area" id="ABBRID0EBLAG" xlink:type="simple">MOA</abbrev> L</td><td rowspan="1" colspan="1">0.94–1.17</td><td rowspan="1" colspan="1">1.18–1.59</td></tr><tr><td rowspan="1" colspan="1">
                        <abbrev xmlns:xlink="http://www.w3.org/1999/xlink" xlink:title="median ocular area" id="ABBRID0EQLAG" xlink:type="simple">MOA</abbrev>
                        <abbrev xmlns:xlink="http://www.w3.org/1999/xlink" xlink:title="anterior width" id="ABBRID0EULAG" xlink:type="simple">AW</abbrev>
                      </td><td rowspan="1" colspan="1">0.67–0.75</td><td rowspan="1" colspan="1">0.79–1.06</td></tr><tr><td rowspan="1" colspan="1">
                        <abbrev xmlns:xlink="http://www.w3.org/1999/xlink" xlink:title="median ocular area" id="ABBRID0ECMAG" xlink:type="simple">MOA</abbrev>
                        <abbrev xmlns:xlink="http://www.w3.org/1999/xlink" xlink:title="prosoma width" id="ABBRID0EGMAG" xlink:type="simple">PW</abbrev>
                      </td><td rowspan="1" colspan="1">0.88–1.04</td><td rowspan="1" colspan="1">1.15–1.41</td></tr><tr><td rowspan="1" colspan="1">Leg I</td><td rowspan="1" colspan="1">45.82–56.3 (<italic>n</italic> = 3)</td><td rowspan="1" colspan="1">37.66–49.76</td></tr><tr><td rowspan="1" colspan="1">Leg II</td><td rowspan="1" colspan="1">35.7–43.2</td><td rowspan="1" colspan="1">27.4–40.86</td></tr><tr><td rowspan="1" colspan="1">Leg III</td><td rowspan="1" colspan="1">22.75–29.26</td><td rowspan="1" colspan="1">21.84–40.75</td></tr><tr><td rowspan="1" colspan="1">Leg IV</td><td rowspan="1" colspan="1">35.71–43.56</td><td rowspan="1" colspan="1">28.78–39.55</td></tr></tbody></table></table-wrap></tp:treatment-sec><ref-list><ref id="B1"><mixed-citation xmlns:xlink="http://www.w3.org/1999/xlink" xlink:type="simple"><person-group><name name-style="western"><surname>Bayer</surname><given-names>S</given-names></name></person-group> (<year>2012</year>) <article-title>The lace-sheet-weavers-a long story (<tp:taxon-name><tp:taxon-name-part taxon-name-part-type="order">Araneae</tp:taxon-name-part></tp:taxon-name>: <tp:taxon-name><tp:taxon-name-part taxon-name-part-type="family">Psechridae</tp:taxon-name-part></tp:taxon-name>: <tp:taxon-name><tp:taxon-name-part taxon-name-part-type="genus">Psechrus</tp:taxon-name-part></tp:taxon-name>).</article-title><source>Zootaxa</source><volume>3379</volume>: <fpage>1</fpage>–<lpage>170</lpage>. <ext-link xlink:type="simple" ext-link-type="doi" xlink:href="10.11646/zootaxa.3379.1.1">https://doi.org/10.11646/zootaxa.3379.1.1</ext-link></mixed-citation></ref></ref-list></tp:taxon-treatment>
